# Supplementary material for: Nanostructural and Transcriptomic Analyses of Human Saliva Derived Exosomes
Source: PLoS One. 2010 Jan 5;5(1):e8577. doi: 10.1371/journal.pone.0008577 (PMC2797607; doi:10.1371/journal.pone.0008577)
Supplement: Table S1 — Supplementary data (0.08 MB XLS) [file pone.0008577.s001.xls]

## Sheet: exosome.gene.all.present
GeneID	Gene name
NM_000979	ribosomal protein L18
NM_001009	ribosomal protein S5
NM_000970	ribosomal protein L6
NM_003403	YY1 transcription factor
M94859	calnexin
D87914	ornithine decarboxylase antizyme 1
BF216701	ribosomal protein L37
NM_004872	chromosome 1 open reading frame 8
NM_002128	high-mobility group box 1
NM_001959	eukaryotic translation elongation factor 1 beta 2
NM_002710	protein phosphatase 1, catalytic subunit, gamma isoform
AI275690	myeloid cell leukemia sequence 1 (BCL2-related)
NM_000365	triosephosphate isomerase 1
NM_002808	proteasome (prosome, macropain) 26S subunit, non-ATPase, 2
BF437948	nuclear receptor co-repressor 1
BE796327	nucleolar protein 5A (56kDa with KKE/D repeat)
NM_002810	proteasome (prosome, macropain) 26S subunit, non-ATPase, 4
NM_000978	ribosomal protein L23
NM_001731	B-cell translocation gene 1, anti-proliferative
NM_004960	fusion (involved in t(12;16) in malignant liposarcoma)
NM_006720	actin binding LIM protein 1
NM_016592	GNAS complex locus
NM_002414	CD99 antigen
NM_004417	dual specificity phosphatase 1
AF155235	NHP2 non-histone chromosome protein 2-like 1 (S. cerevisiae)
NM_004766	coatomer protein complex, subunit beta 2 (beta prime)
NM_004652	ubiquitin specific protease 9, X-linked (fat facets-like, Drosophila)
NM_003945	ATPase, H+ transporting, lysosomal 9kDa, V0 subunit e
NM_006319	CDP-diacylglycerol--inositol 3-phosphatidyltransferase (phosphatidylinositol synthase)
NM_004718	cytochrome c oxidase subunit VIIa polypeptide 2 like
NM_006471	myosin regulatory light chain MRCL3 /// myosin regulatory light chain MRLC2
NM_012203	glyoxylate reductase/hydroxypyruvate reductase
NM_014263	YME1-like 1 (S. cerevisiae)
AI186712	protein phosphatase 1, catalytic subunit, beta isoform
NM_000998	ribosomal protein L37a
NM_003314	tetratricopeptide repeat domain 1
NM_005614	Ras homolog enriched in brain
NM_004832	glutathione S-transferase omega 1
NM_014820	translocase of outer mitochondrial membrane 70 homolog A (yeast)
NM_003348	ubiquitin-conjugating enzyme E2N (UBC13 homolog, yeast)
NM_006363	Sec23 homolog B (S. cerevisiae)
NM_004223	ubiquitin-conjugating enzyme E2L 6
NM_007229	protein kinase C and casein kinase substrate in neurons 2
AV733950	early growth response 1
NM_002818	proteasome (prosome, macropain) activator subunit 2 (PA28 beta)
AF070558	ring finger protein 13
NM_004896	vacuolar protein sorting 26 (yeast)
NM_004844	SH3-domain binding protein 5 (BTK-associated)
NM_014077	family with sequence similarity 32, member A
AI432196	nuclear receptor subfamily 3, group C, member 1 (glucocorticoid receptor)
U81379	interleukin 13 receptor, alpha 1
AA194254	plakophilin 4
NM_004642	CDK2-associated protein 1
BE349147	carboxypeptidase D
NM_002569	furin (paired basic amino acid cleaving enzyme)
AA148534	pregnancy-associated plasma protein A, pappalysin 1
BF223224	kinesin family member 5B
NM_021980	optineurin
NM_014821	KIAA0317
AA725102	RIO kinase 3 (yeast) /// RIO kinase 3 (yeast)
NM_002884	RAP1A, member of RAS oncogene family
NM_006931	solute carrier family 2 (facilitated glucose transporter), member 3
NM_005493	RAN binding protein 9
NM_004311	ADP-ribosylation factor-like 3
NM_003387	Wiskott-Aldrich syndrome protein interacting protein
NM_015361	R3H domain (binds single-stranded nucleic acids) containing
NM_002083	glutathione peroxidase 2 (gastrointestinal)
NM_002586	pre-B-cell leukemia transcription factor 2
NM_019058	DNA-damage-inducible transcript 4
NM_001124	adrenomedullin
NM_014864	family with sequence similarity 20, member B
NM_005539	inositol polyphosphate-5-phosphatase, 40kDa
NM_014918	carbohydrate (chondroitin) synthase 1
NM_006808	Sec61 beta subunit
BG029530	Jumonji, AT rich interactive domain 2
NM_006520	t-complex-associated-testis-expressed 1-like
NM_002894	retinoblastoma binding protein 8
NM_015310	pleckstrin and Sec7 domain containing 3
NM_002491	NADH dehydrogenase (ubiquinone) 1 beta subcomplex, 3, 12kDa
NM_006441	5,10-methenyltetrahydrofolate synthetase (5-formyltetrahydrofolate cyclo-ligase)
NM_002970	spermidine/spermine N1-acetyltransferase
NM_022575	vacuolar protein sorting 16 (yeast)
U12387	thiopurine S-methyltransferase
BC005008	carcinoembryonic antigen-related cell adhesion molecule 6
NM_014478	calcitonin gene-related peptide-receptor component protein
U60521	caspase 9, apoptosis-related cysteine protease
NM_006855	KDEL (Lys-Asp-Glu-Leu) endoplasmic reticulum protein retention receptor 3
NM_000094	collagen, type VII, alpha 1
NM_005038	peptidylprolyl isomerase D (cyclophilin D)
NM_005574	LIM domain only 2 (rhombotin-like 1)
NM_000698	arachidonate 5-lipoxygenase
NM_021151	carnitine O-octanoyltransferase
R61539	transmembrane protein 24
NM_006682	fibrinogen-like 2
NM_002432	myeloid cell nuclear differentiation antigen
NM_000576	interleukin 1, beta
NM_002643	phosphatidylinositol glycan, class F
NM_005110	glutamine-fructose-6-phosphate transaminase 2
NM_000033	ATP-binding cassette, sub-family D (ALD), member 1
NM_004485	guanine nucleotide binding protein (G protein), gamma 4
NM_001616	activin A receptor, type II
NM_002068	guanine nucleotide binding protein (G protein), alpha 15 (Gq class)
NM_001888	crystallin, mu
NM_000144	frataxin
NM_003096	small nuclear ribonucleoprotein polypeptide G
NM_001680	FXYD domain containing ion transport regulator 2
NM_000057	Bloom syndrome
X52075	sialophorin (gpL115, leukosialin, CD43)
AI264306	adrenergic, alpha-2C-, receptor
NM_025013	rotavirus X protein associated with NSP3
NM_001157	annexin A11
NM_003167	sulfotransferase family, cytosolic, 2A
NM_019094	nudix (nucleoside diphosphate linked moiety X)-type motif 4
NM_002547	oligophrenin 1
NM_014951	zinc finger protein 365
NM_001712	carcinoembryonic antigen-related cell adhesion molecule 1
NM_000923	phosphodiesterase 4C
NM_003663	CGG triplet repeat binding protein 1
NM_001215	carbonic anhydrase VI
NM_006249	proline-rich protein BstNI subfamily 1
NM_003932	suppression of tumorigenicity 13
NM_000131	coagulation factor VII (serum prothrombin conversion accelerator)
NM_001750	calpastatin
NM_015675	growth arrest and DNA-damage-inducible, beta
NM_005340	histidine triad nucleotide binding protein 1
NM_014124	gb:NM_014124.1mRNA. /PROD=PRO0255 protein
NM_002274	keratin 13
NM_031221	Homo sapiens hypothetical protein
NM_001754	runt-related transcription factor 1
NM_004728	DEAD (Asp-Glu-Ala-Asp) box polypeptide 21
NM_016415	Homo sapiens clone FLB3816 (LOC51216), mRNA.
NM_002780	pregnancy specific beta-1-glycoprotein 4
NM_017618	Thymidine kinase 2, mitochondrial
BF976260	nascent-polypeptide-associated complex alpha polypeptide
BC000373	amyloid beta (A4) precursor-like protein 2
BF312331	H3 histone, family 3A
AF154847	VAMP (vesicle-associated membrane protein)-associated protein A, 33kDa
AF062483	sorting nexin 3
AB023420	heat shock 70kDa protein 4
AF077614	ATPase, H+ transporting, lysosomal 34kDa, V1 subunit D
BC005127	adipose differentiation-related protein
U70451	myeloid differentiation primary response gene (88)
AF051782	diaphanous homolog 1 (Drosophila)
AF135266	p8 protein (candidate of metastasis 1)
AF033861	adenylate cyclase 3
AF063020	PC4 and SFRS1 interacting protein 1
BE963245	F-box and WD-40 domain protein 11
BC000723	carnitine acetyltransferase
BF222823	A kinase (PRKA) anchor protein 13
BC004517	mitochondrial ribosomal protein L9
AF118073	peroxiredoxin 3
AI741056	selectin P ligand
AF020314	CD300A antigen
M30262	natriuretic peptide precursor A
AF151056	jumping translocation breakpoint
AF241788	nuclear distribution gene C homolog (A. nidulans)
BC000109	ilvB (bacterial acetolactate synthase)-like
AF176704	F-box protein 9
AB047360	sorting nexin 3
AF025529	leukocyte immunoglobulin-like receptor, subfamily A (with TM domain), member 1
BC002629	gb:BC002629.1Homo sapiens, clone MGC:3878, mRNA, complete cds.
U08839	plasminogen activator, urokinase receptor
BC006230	monoglyceride lipase /// monoglyceride lipase
AF000381	folate receptor 1 (adult) /// folate receptor 1 (adult)
AB012143	RNA guanylyltransferase and 5'-phosphatase
L20492	gamma-glutamyltransferase-like activity 4
AF130054	leucine rich repeat (in FLII) interacting protein 1
U20489	Human glomerular epithelial protein 1 (GLEPP1) mRNA, complete cds.
J04755	ferritin, heavy polypeptide pseudogene 1
M18728	carcinoembryonic antigen-related cell adhesion molecule 6
L22453	ribosomal protein L3 /// ribosomal protein L3
BC005832	KIAA0101 /// KIAA0101
BC005979	ubiquitin-conjugating enzyme E2B (RAD6 homolog)
BF195526	heterogeneous nuclear ribonucleoprotein A3
BF246436	putative translation initiation factor
BG538627	pro-oncosis receptor inducing membrane injury gene
AL513759	recombining binding protein suppressor of hairless (Drosophila)
AK000822	ribosomal L1 domain containing 1
AI589507	non imprinted in Prader-Willi/Angelman syndrome 2
AF191654	nudix (nucleoside diphosphate linked moiety X)-type motif 4
AV703259	iduronate 2-sulfatase (Hunter syndrome)
AW084582	splicing factor, arginine/serine-rich 5
D50911	vestigial like 4 (Drosophila)
AI767436	cell division cycle 2-like 1 (PITSLRE proteins)
AL109955	RNA-binding region (RNP1, RRM) containing 1
AB011088	sperm associated antigen 9
AL581768	tubulin, alpha, ubiquitous
AL037557	polymerase (RNA) II (DNA directed) polypeptide I, 14.5kDa
AA643304	N-terminal asparagine amidase
BF214492	ribosomal protein L5
Z78330	ARP3 actin-related protein 3 homolog (yeast)
AW156899	hypothetical protein LOC257407
AF070596	promethin
AL050217	dehydrogenase/reductase (SDR family) member 1
AI799007	ribosomal protein S12
W87466	Hypothetical protein BC001096
AI246730	hypothetical protein DKFZp547K1113
BE326952	gamma-glutamyl carboxylase
AI084637	ATP-binding cassette, sub-family C (CFTR/MRP), member 6
AI922872	suppressor of cytokine signaling 3
AI762113	GDP-mannose 4,6-dehydratase
AI252582	ATPase, H+ transporting, lysosomal 9kDa, V0 subunit e
AA813018	tight junction protein 1 (zona occludens 1)
AK022131	thioredoxin-like 2
W86293	proteasome (prosome, macropain) subunit, beta type, 1
AI378706	Calreticulin
BE348997	Ribosomal protein S9
AW238654	S100 calcium binding protein A8 (calgranulin A)
NM_012249	ras homolog gene family, member Q
NM_005987	small proline-rich protein 1A
AW051361	ubiquitin associated protein 2-like
AK024789	zinc finger protein 160
AJ006835	RNA, U17D small nucleolar
AK021884	hypothetical protein FLJ11822
U82671	NAD(P) dependent steroid dehydrogenase-like
AU145746	esterase D/formylglutathione hydrolase
AI734929	poly(A) binding protein, cytoplasmic 1
AC005525	immunoglobulin superfamily, member 4C
AK024388	fibroblast growth factor receptor 1
AC004472	stomatin (EPB72)-like 2
AK001442	DEAH (Asp-Glu-Ala-His) box polypeptide 9
AK024315	WD repeat domain 45
AK022174	F-box and WD-40 domain protein 12
AK023895	START domain containing 7
AL049285	Protein phosphatase 2
AK021514	hypothetical protein LOC152719
BF434846	Tenascin C (hexabrachion)
AF222691	Kinesin 2 60/70kDa
U15555	serine palmitoyltransferase, long chain base subunit 2
X81001	HLA complex group 2 pseudogene 7
AL121916	Contains an RPL7A (60S ribosomal protein L7A)
AK024138	SMAD specific E3 ubiquitin protein ligase 2
D64137	cyclin-dependent kinase inhibitor 1C (p57, Kip2)
AK023853	Rho guanine nucleotide exchange factor (GEF) 15
AL080160	MRNA; cDNA DKFZp434M054 (from clone DKFZp434M054)
M31183	major histocompatibility complex, class I, E
AI683552	ALU8_HUMAN ALU SUBFAMILY SX SEQUENCE(H.sapiens)
NM_016407	chromosome 20 open reading frame 43
NM_016039	chromosome 14 open reading frame 166
AL562528	ubiquitin-conjugating enzyme E2, J1 (UBC6 homolog, yeast)
NM_018840	chromosome 20 open reading frame 24
NM_016142	hydroxysteroid (17-beta) dehydrogenase 12
NM_013383	MAX-like protein X
NM_015153	PHD finger protein 3
NM_015367	BCL2-like 13 (apoptosis facilitator)
NM_014399	tetraspanin 13
NM_003730	ribonuclease T2
NM_003730	ribonuclease T2
AI795908	pleckstrin homology-like domain, family A, member 1
NM_015920	ribosomal protein S27-like
NM_016098	brain protein 44-like
AF070673	stannin
NM_015954	2-deoxyribose-5-phosphate aldolase homolog (C. elegans)
NM_017746	testis expressed sequence 10
NM_018047	RNA binding motif protein 22
AK026565	hypothetical protein FLJ10534
NM_018180	DEAH (Asp-Glu-Ala-His) box polypeptide 32
NM_024101	melanophilin
NM_004782	synaptosomal-associated protein, 29kDa
NM_012482	zinc finger protein 281
NM_024656	glycosyltransferase 25 domain containing 1
NM_030573	THAP domain containing 7
NM_016400	Huntingtin interacting protein K
NM_022834	von Willebrand factor A domain-related protein
AA349848	zinc finger protein 544
NM_018553	ELG protein
NM_004388	chitobiase, di-N-acetyl-
NM_018013	hypothetical protein FLJ10159
NM_017784	oxysterol binding protein-like 10
NM_021630	PDZ and LIM domain 2 (mystique)
NM_016056	CGI-119 protein
NM_024813	hypothetical protein FLJ13150
NM_018000	likely ortholog of mouse dilute suppressor
NM_006043	heparan sulfate (glucosamine) 3-O-sulfotransferase 2
NM_021175	hepcidin antimicrobial peptide
NM_024853	Homo sapiens hypothetical protein FLJ13385 (FLJ13385),
NM_019054	family with sequence similarity 35, member A
NM_024881	solute carrier family 35, member E1
NM_014128	Homo sapiens PRO0470 protein (PRO0470),
NM_021615	coactosin-like 1 (Dictyostelium)
NM_024901	hypothetical protein FLJ22457
NM_018603	Mitochondrial solute carrier protein
NM_030793	F-box protein 38 /// F-box protein 38
NM_012375	olfactory receptor, family 52, subfamily A, member 1
AF201938	methyltransferase like 5
AL136598	zinc finger, A20 domain containing 3
AF189289	mitochondrial carrier homolog 1 (C. elegans)
AF267859	zinc finger, DHHC domain containing 11
BE565675	family with sequence similarity 45, member B
AK022014	A kinase (PRKA) anchor protein 13
X78262	Ras-GTPase-activating protein SH3-domain-binding protein
AK024602	CDNA: FLJ20949 fis, clone ADSE01902
AL121871	ribosomal protein L26 /// similar to 60S ribosomal protein L26
AK023354	ataxin-1 ubiquitin-like interacting protein
L33930	CD24 antigen (small cell lung carcinoma cluster 4 antigen)
X57348	stratifin
AI246641	hypothetical protein FLJ14154
AW014299	hypothetical protein LOC222070
AW025284	hypothetical protein LOC222070
AL042496	chromosome 9 open reading frame 7
BC004419	vacuolar protein sorting 24 (yeast)
NM_024632	Sin3A associated protein p30-like
AF153607	px19-like protein
AF116694	chemokine-like factor super family 6
BC004872	chromosome 10 open reading frame 45
BC002496	transmembrane protein 14C /// transmembrane protein 14B
AL136769	bobby sox homolog (Drosophila)
AF217092	13kDa differentiation-associated protein
AL521101	WD repeat domain 5
BC001867	ATPase inhibitory factor 1
BC004353	hydroxyacylglutathione hydrolase-like
AL138875	cytidine and dCMP deaminase domain containing 1
AF231339	aryl hydrocarbon receptor nuclear translocator-like 2
AF155508	myoneurin
AB004064	transmembrane protein with EGF-like and two follistatin-like domains 2
BC005966	ring finger protein 7 /// ring finger protein 7
BC006107	Rho GTPase activating protein 9 /// Rho GTPase activating protein 9
BC006316	KIAA1191 protein /// KIAA1191 protein
BF340288	mortality factor 4 like 1
AL519192	ST6
AL528911	hypothetical protein MGC10540
BG164358	DEAD (Asp-Glu-Ala-Asp) box polypeptide 21 /// zinc finger protein 596
AK023981	chromosome 10 open reading frame 104
AA001203	hypothetical protein LOC339287
AK001717	hypothetical protein FLJ10006
AL040394	3-phosphoinositide dependent protein kinase-1
H60265	zinc finger, RAN-binding domain containing 1
AW402660	ribosomal protein L35a
BE962920	ubiquitin-conjugating enzyme E2, J2 (UBC6 homolog, yeast)
AL035700	SH3 domain binding glutamic acid-rich protein like 2
AI146850	MADP-1 protein
AK023358	BAI1-associated protein 1
AB051458	KIAA1671 protein
AI763378	Ets homologous factor
AV709406	hypothetical protein MGC17299
AL589593	Clone TESTIS-724 mRNA sequence
AI129328	deleted in a mouse model of primary ciliary dyskinesia
BE670598	Hypothetical protein DKFZp761B107
AA838075	polymeric immunoglobulin receptor
AK001822	arrestin domain containing 1
AW024420	Dual specificity phosphatase 1
AU146771	Sorting nexin associated golgi protein 1
BE568660	churchill domain containing 1
AI961778	hypothetical protein MGC45871
AW173164	V-abl Abelson murine leukemia viral oncogene homolog 2
AI745624	Elongation factor, RNA polymerase II, 2
AV717041	lysocardiolipin acyltransferase
AW190565	lysyl oxidase-like 4
BF338045	hypothetical protein MGC17791
H06187	Transcribed locus
AI244908	suppressor of cytokine signaling 3
BF939317	FLJ41603 protein
BE856341	layilin
AI700962	protein phosphatase 1, catalytic subunit, beta isoform
AW027567	cold inducible RNA binding protein
BF345233	CDNA FLJ30856 fis, clone FEBRA2003258
AL039870	guanine nucleotide binding protein (G protein), gamma 7
N32025	hypothetical protein LOC200030
BE464337	CDNA FLJ43676 fis, clone SYNOV4009129
BE467053	brain protein I3
AA829838	Chromosome 19 open reading frame 6
AA135547	UG=Hs.71577 /UG_TITLE=ESTs
BF508627	Protein phosphatase 1, regulatory (inhibitor) subunit 14B
AI056699	tetraspanin 12
AA401248	sarcoglycan, delta (35kDa dystrophin-associated glycoprotein)
BF433061	Ubiquitin specific protease 7 (herpes virus-associated)
AA778438	Nucleoporin 88kDa
AW206247	hypothetical LOC158813
BF064181	Tripartite motif-containing 8
BE219104	KIAA0769 gene product
AI371550	UG=Hs.154173 /UG_TITLE=ESTs
AK022647	hypothetical protein LOC51057
W65310	tumor necrosis factor receptor superfamily, member 10a
AL162069	hypothetical protein LOC144501
AK024362	hypothetical protein LOC147650
AK023821	microtubule-actin crosslinking factor 1
AL133427	A kinase (PRKA) anchor protein 13
AK000296	hypothetical protein FLJ11029
BF969097	zinc finger protein 502
AA565141	ets homologous factor
AA706480	hypothetical protein LOC286260
BE143535	Myosin IE
AU150385	YY1 associated protein 1
AU145658	hypothetical protein MGC24103
AL137424	Homo sapiens mRNA; cDNA DKFZp761G2123
N55756	tripartite motif-containing 55
AK024310	Chromosome 14 open reading frame 153
AU147591	hypothetical protein LOC153561
AK025009	BTB (POZ) domain containing 9
AK024674	discs, large (Drosophila) homolog-associated protein 4
AK001039	BTG3 associated nuclear protein
AK023907	Phosphatase and actin regulator 4
AU146874	Neurexin 1
AK025010	Vacuolar protein sorting 37C (yeast)
AL359560	MRNA; cDNA DKFZp762F0616 (from clone DKFZp762F0616)
BG537579	vacuolar protein sorting 35 (yeast)
AU147118	Homo sapiens, clone IMAGE:5311320, mRNA
AA969211	Clone 1580375, mRNA sequence
AK024887	chromosome 14 open reading frame 85
AK027219	CDNA: FLJ23566 fis, clone LNG10880
AB033338	KRMP1 mRNA for mitotic kinesin-related protein
AK024819	Hypothetical protein FLJ13611
BE537881	similar to mouse 2310016A09Rik gene
AI366784	TAF4b RNA polymerase II, 105kDa
BE408145	BTB (POZ) domain containing 14B
AL133898	ataxin 2-binding protein 1
BG111015	UBX domain containing 4
N64578	ATPase family, AAA domain containing 1
AI912773	actin binding LIM protein family, member 2
BE468046	Transcribed locus
BF056139	uveal autoantigen with coiled-coil domains and ankyrin repeats
AL580769	Hypothetical protein LOC126661
BF510173	Hypothetical protein FLJ33708
H20179	FRAS1 related extracellular matrix 1
AI475124	Glutamate receptor, ionotropic, N-methyl D-aspartate 2B
AA806283	hypothetical protein FLJ32028
AW051597	Transcribed locus
AI884781	Phosphatase and actin regulator 1
BF055200	Homeo box A13
AW953952	Peroxisomal biogenesis factor 6
BE176566	FLJ45803 protein
AI214814	hypothetical protein DKFZp434O0527
AW296118	ATPase, H+ transporting, lysosomal 38kDa, V0 subunit d isoform 1
AI733356	SMC1 structural maintenance of chromosomes 1-like 1 (yeast)
AV694053	Transcribed locus
AW188170	KIAA0528 gene product
R44308	G protein-coupled receptor kinase interactor 1
BE467916	UG=Hs.280813 /UG_TITLE=ESTs
BF508795	hypothetical protein MGC11257
AW016637	UG=Hs.199425 /UG_TITLE=ESTs
AI190693	NIMA (never in mitosis gene a)-related kinase 4 [Homo sapiens]
AA889573	UG=Hs.125973 /UG_TITLE=ESTs
BE905316	HLA class II region expressed gene KE2
BE350811	Numb homolog (Drosophila)-like
AI805700	PTK2 protein tyrosine kinase 2
AI809752	CDNA clone IMAGE:5286005, partial cds
AI733144	Similar to upstream binding protein 1
AI078033	Insulin-like growth factor binding protein 4
R16558	NOL1/NOP2/Sun domain family, member 4
AI394199	chromosome 4 open reading frame 16
AI820076	fucosyltransferase 8 (alpha (1,6) fucosyltransferase)
R63837	Ring finger protein 39
AI041215	UG=Hs.290217 /UG_TITLE=ESTs
BE764796	Chromosome 10 open reading frame 42
AA521086	alpha-kinase 1
AI018796	Transcribed locus
AA224115	Cysteine dioxygenase, type I
AI859990	CCR4-NOT transcription complex, subunit 2
BF439270	UG=Hs.221047 /UG_TITLE=ESTs
AI129850	Hypothetical protein FLJ20272
AU145538	Tousled-like kinase 1
AL521157	chromosome 18 open reading frame 45
AI587332	Homo sapiens, clone IMAGE:4826696, mRNA
AW451812	Hypothetical protein LOC285389
AA235663	Tubulin, gamma complex associated protein 2
NM_138568	protein 7 transactivated by hepatitis B virus X antigen (HBxAg)
NM_152573	RAS and EF hand domain containing
NM_172313	colony stimulating factor 3 receptor (granulocyte)
NM_152466	hypothetical protein FLJ25168
NM_005041	perforin 1 (pore forming protein)
AB072359	slingshot homolog 2 (Drosophila)
BC030214	symplekin
BC030524	claudin 19
BC012090	Homo sapiens, Similar to heterogeneous nuclear ribonucleoprotein A3
AF259970	kallikrein 4 (prostase, enamel matrix, prostate)
AA362254	clone BRACE2008881, weakly similar to ZINC FINGER PROTEIN 195
AK098812	hypothetical gene supported by AK098812
AF161366	HSPC103
AK094948	chromosome 9 open reading frame 117
BC016797	chromosome 7 open reading frame 19
AI637778	BAI1-associated protein 1
AL162054	calcium channel, voltage-dependent, beta 2 subunit
AL832061	Arrestin, beta 2
BC021296	Similar to tripartite motif-containing 16; estrogen-responsive B box protein
C18590	Signal peptide peptidase-like 2A
AF147415	DNA polymerase-transactivated protein 6
AL831814	Rho guanine nucleotide exchange factor (GEF) 7
AK075503	2-oxoglutarate 4-dioxygenase
AK057798	Homo sapiens cDNA FLJ25069 fis, clone CBL05145.
AL137402	MRNA; cDNA DKFZp434L042 (from clone DKFZp434L042)
BC040472	Fucosyltransferase 6 (alpha (1,3) fucosyltransferase)
BF678148	CDNA FLJ35054 fis, clone OCBBF2018380
AK098020	Homo sapiens cDNA FLJ40701 fis, clone THYMU2025909.
AL833053	MRNA; cDNA DKFZp666I029 (from clone DKFZp666I029)
AY094612	LOC441699
AJ011409	chromosome 21 open reading frame 104
AK024544	CDNA: FLJ20891 fis, clone ADKA03345
BM976092	hypothetical gene supported by BC031266
BC011590	radial spokehead-like 2
BI830259	hypothetical protein FLJ38281
NM_172025	ATP-binding cassette, sub-family C (CFTR/MRP), member 13
NM_172313	colony stimulating factor 3 receptor (granulocyte)
NM_152466	hypothetical protein FLJ25168
NM_020647	junctophilin 1
NM_152453	hypothetical protein MGC35118
AK055837	selectin ligand interactor cytoplasmic-1
BC029594	small adipocyte factor 1
BC021704	hypothetical protein FLJ13941
AF440758	vitelliform macular dystrophy 2-like 3
AL136564	l(3)mbt-like 2 (Drosophila)
BU683415	Homo sapiens, clone IMAGE:4096273, mRNA
AI453268	CDNA FLJ30565 fis, clone BRAWH2005008
BC040715	CDNA clone IMAGE:6046220, partial cds
AK092902	Zinc finger protein 80 (pT17)
AF086077	Ankyrin repeat and MYND domain containing 2
AI743605	hypothetical protein LOC283177
AK094948	chromosome 9 open reading frame 117
BC016797	chromosome 7 open reading frame 19
NM_005139	annexin A3
